# Supplementary material for: MiR-486-5p Targets CD133+ Lung Cancer Stem Cells through the p85/AKT Pathway
Source: Pharmaceuticals (Basel). 2022 Feb 28;15(3):297. doi: 10.3390/ph15030297 (PMC8951736; doi:10.3390/ph15030297)
Supplement: Supplementary file 1 [file pharmaceuticals-15-00297-s001.zip]

Archive with 2 entries (2 files):
- Supplementary Legend.pdf
- Supplementary with Figs.pdf
